# Supplementary material for: Paeoniflorin Attenuates APAP-Induced Liver Injury via Intervening the Crosstalk Between Hepatocyte Pyroptosis and NETs
Source: Int J Mol Sci. 2025 Feb 11;26(4):1493. doi: 10.3390/ijms26041493 (PMC11855121; doi:10.3390/ijms26041493)
Supplement: Supplementary file 1 [file ijms-26-01493-s001.zip]

Archive with 1 entries (1 files):
- ijms-3430012-supplementary.pdf
